# Supplementary material for: Facilitators and Barriers to Self-Volume Management in Older Patients with Chronic Heart Failure and Multimorbidity: A Qualitative Study
Source: Healthcare (Basel). 2025 Sep 18;13(18):2353. doi: 10.3390/healthcare13182353 (PMC12469624; doi:10.3390/healthcare13182353)
Supplement: Supplementary file 1 [file healthcare-13-02353-s001.zip]

Archive with 2 entries (2 files):
- File S1 Qualitative reaearch reporting.pdf
- File S2 Interview outline.pdf
